# Supplementary material for: Association of Psychological Safety with PTSD Symptoms Among Regional Firefighters in South Korea: Moderating Roles of Occupational Identity and Peer Support
Source: Int J Environ Res Public Health. 2026 May 11;23(5):635. doi: 10.3390/ijerph23050635 (PMC13206716; doi:10.3390/ijerph23050635)
Supplement: Supplementary file 1 [file ijerph-23-00635-s001.zip]

Archive with 1 entries (1 files):
- ijerph-4274018-supplementary.pdf
